# Supplementary material for: One-Pot Self-Assembly of Core-Shell Nanoparticles within Fibers by Coaxial Electrospinning for Intestine-Targeted Delivery of Curcumin
Source: Foods. 2023 Apr 12;12(8):1623. doi: 10.3390/foods12081623 (PMC10137979; doi:10.3390/foods12081623)
Supplement: Supplementary file 1 [file foods-12-01623-s001.zip]

Archive with 1 entries (1 files):
- foods-2315394-supplementary.pdf
